# Supplementary material for: Statins as Potential Preventative Treatment of ETX and Multiple Pore-Forming Toxin-Induced Diseases
Source: Int J Mol Sci. 2023 Mar 12;24(6):5414. doi: 10.3390/ijms24065414 (PMC10048941; doi:10.3390/ijms24065414)
Supplement: Supplementary file 1 [file ijms-24-05414-s001.zip]

Archive with 1 entries (1 files):
- ijms-2188846-supplementary.pdf
